# Supplementary material for: Measurement properties of patient-reported outcome measures (PROMs) in patients with hyperhidrosis: protocol for a systematic review
Source: Syst Rev. 2021 Jun 2;10:163. doi: 10.1186/s13643-021-01701-w (PMC8171028; doi:10.1186/s13643-021-01701-w)
Supplement: Supplementary file 2 — Additional file 2:. MEDLINE search strategy. [file 13643_2021_1701_MOESM2_ESM.txt]

Database: Ovid MEDLINE(R) ALL
Search Strategy:
--------------------------------------------------------------------------------
1     exp hyperhidrosis/ or Isaacs Syndrome/ or Harlequin syndrome.rs. or Crisponi syndrome.rs. or hyperhidrosis.ti,ab,kf. or hyperhidroses.ti,ab,kf. or hyperhydrosis.ti,ab,kf. or hyperhydroses.ti,ab,kf. or hyperperspiration.ti,ab,kf. or hyperidrosis.ti,ab,kf. or hyperydrosis.ti,ab,kf. or polyhidrosis.ti,ab,kf. or polyhydrosis.ti,ab,kf. or excessive sweating.ti,ab,kf. or (primary HH or secondary hh).ti,ab,kf. or (sweat* adj3 disorder*).ti,ab,kf. or night sweat*.ti,ab,kf. or nocturnal sweat*.ti,ab,kf. or nocturnal diaphoresis.ti,ab,kf. or gustatory sweating.ti,ab,kf. or auriculotemporal syndrome*.ti,ab,kf. or auriculotemporal nerve syndrome*.ti,ab,kf. or baillarger syndrome*.ti,ab,kf. or ((frey or frey*) adj1 syndrome*).ti,ab,kf. or salivosudoriparous syndrome*.ti,ab,kf. or (Isaac* adj1 Syndrome*).ti,ab,kf. or Myokymia*.ti,ab,kf. or (Continuous Muscle Activity adj1 Syndrome*).ti,ab,kf. or Gamstorp Wohlfart Syndrome*.ti,ab,kf. or Neuromyotonia.ti,ab,kf. or Quantal Squander.ti,ab,kf. or Pseudomyotonia.ti,ab,kf. or Harlequin syndrome*.ti,ab,kf. or Crisponi syndrome*.ti,ab,kf. or Sohar-Crisponi syndrome*.ti,ab,kf. or CNTF receptor-related disorder*.ti,ab,kf. or Cold-induced sweating syndrome*.ti,ab,kf. or ((Facial Nerve Injuries/ or Taste/ or Taste Disorders/ or gustatory.ti,ab,kf.) and (Sweat/ or Sweat Glands/ or Sweating/ or sweat*.ti,ab,kf.)) [A: Target population - Hyperhidrosis]
2     "Quality of Life"/ or (HR-PRO or HRPRO or qol or QL or hrql or hrqol).ti,ab,kf. or (quality adj2 (life or living)).ti,ab,kf. or exp "Activities of Daily Living"/ or (activit* adj2 (daily adj (life or living))).ti,ab,kf. or "adl".ti,ab,kf. or "chronic limitation o# activity".ti,ab,kf. or "self care*".ti,ab,kf. or "Health Status"/ or (health adj2 (status or state or level* or index* or indices or profile*)).ti,ab,kf. or "Patient Reported Outcome Measures"/ or (proms or proms or pro or pros).ti,ab,kf. or ((patient or self or carer or proxy) adj3 (appraisal* or appraised or report or reported or reporting or rated or rating or ratings or based or assessed or assessment or assessments)).ti,ab,kf. or ((disability or function or functional or functions or subjective or utility or utilities or wellbeing or well being) adj3 (outcome or outcomes or index or indices or instrument or instruments or measure or measures or questionnaire or questionnaires or profile or profiles or scale or scales or score or scores or status or survey or surveys)).ti,ab,kf. or (satisfaction or emotions or life-impact or sexual-impact or functioning or well-being).ti,ab,kf. [B: Construct - Quality of Life]
3     (instrumentation or methods).sh. or (Validaton Studies or Comparative Study).pt. or exp Psychometrics/ or psychometr*.ti,ab. or (clinimetr* or clinometr*).tw. or exp "Outcome Assessment (Health Care)"/ or outcome assessment.ti,ab. or outcome measure*.tw. or exp Observer Variation/ or observer variation.ti,ab. or exp Health Status Indicators/ or exp "Reproducibility of Results"/ or reproducib*.ti,ab. or exp Discriminant Analysis/ or (reliab* or unreliab* or valid* or coefficient or homogeneity or homogeneous or "internal consistency").ti,ab. or (cronbach* and (alpha or alphas)).ti,ab. or (item and (correlation* or selection* or reduction*)).ti,ab. or (agreement or precision or imprecision or "precise values" or test-retest).ti,ab. or (test and retest).ti,ab. or (reliab* and (test or retest)).ti,ab. or (stability or interrater or inter-rater or intrarater or intra-rater or intertester or inter-tester or intratester or intra-tester or interobserver or inter-observer or intraobserver or intra-observer or intertechnician or inter-technician or intratechnician or intra-technician or interexaminer or inter-examiner or intraexaminer or intra-examiner or interassay or inter-assay or intraassay or intra-assay or interindividual or inter-individual or intraindividual or intra-individual or interparticipant or inter-participant or intraparticipant or intra-participant or kappa or kappa's or kappas or repeatab*).ti,ab. or ((replicab* or repeated) and (measure or measures or findings or result or results or test or tests)).ti,ab. or (generaliza* or generalisa* or concordance).ti,ab. or (intraclass and correlation*).ti,ab. or (discriminative or "known group" or factor analysis or factor analyses or dimension* or subscale*).ti,ab. or (multitrait and scaling and (analysis or analyses)).ti,ab. or (item discriminant or interscale correlation* or error or errors or "individual variability").ti,ab. or (variability and (analysis or values)).ti,ab. or (uncertainty and (measurement or measuring)).ti,ab. or ("standard error o# measurement" or sensitiv* or responsive*).ti,ab. or ((minimal or minimally or clinical or clinically) and (important or significant or detectable) and (change or difference)).ti,ab. or (small* and (real or detectable) and (change or difference)).ti,ab. or (meaningful change or "ceiling effect" or "floor effect" or "Item response model" or IRT or Rasch or "Differential item functioning" or DIF or "computer adaptive testing" or "item bank" or "cross-cultural equivalence").ti,ab. [C: Measurement properties]
4     (accepta* or "ease o# use" or practica* or feasib*).ti,ab. [D: Feasibility of PROMs]
5     (dermatology life quality index or DLQI or Skindex* or (Hyperhidrosis Disease Severity Scale or HDSS) or Hyperhidrosis Scale or ((Hyperhidrosis Quality adj2 Life Questionnaire) or HQLQ) or ((Hyperhidrosis Quality adj2 Life Index) or HidroQoL) or (Hyperhidrosis impact questionnaire or HHIQ) or (Hyperhidrosis questionnaire or (HQ and Hyperhidrosis)) or (Axillary Sweating Daily Diary or ASDD) or (Hyperhidrosis Disease Severity Measure-Axillary or HDSM-Ax)).ti,ab,kf. [E1: Individual hyperhidrosis-specific PROMs]
6     ((Amir quality adj2 life questionnaire) or (Freiburg life quality assessment or FLQA) or (Short form 36 or SF-36) or (Short form 12 or SF-12) or (Nottingham health profile or (nhp and (Nottingham or health profile))) or (Illness intrusiveness ratings scale or IIRS) or (Patient benefit index or PBI)).ti,ab,kf. [E2: Individual general PROMs]
7     ("addresses" or "biography" or "case reports" or "comment" or "directory" or "editorial" or "festschrift" or "interview" or "lectures" or "legal cases" or "legislation" or "letter" or "news" or "newspaper article" or "patient education handout" or "popular works" or "congresses" or "consensus development conference" or "consensus development conference, nih" or "practice guideline").pt. or (exp "animals"/ not "humans"/) [F: Exclusion filter]
8     (english or french or german or italian).lg. [G: Filter for publication language]
9     1 and 2 and (3 or 4) [population AND construct AND (measurement properties OR feasibility)]
10     5 and 3 [individual hyperhidrosis-specific measurement instruments AND measurement properties]
11     6 and 1 and 3 [individual general measurement instruments AND population AND measurement properties]
12     9 or 10 or 11 [subject based searches]
13     12 not 7 [(subject based searches) NOT (exclusion filter)]
14     13 and 8 [((subject based searches) NOT (exclusion filter)) AND language filter]
